# Supplementary material for: LasR-deficient Pseudomonas aeruginosa variants increase airway epithelial mICAM-1 expression and enhance neutrophilic lung inflammation
Source: PLoS Pathog. 2021 Mar 10;17(3):e1009375. doi: 10.1371/journal.ppat.1009375 (PMC7984618; doi:10.1371/journal.ppat.1009375)
Supplement: S1 Spreadsheet — (XLSX) [file ppat.1009375.s010.xlsx]

## Sheet: Fig 1A
Fig 1A:
SCFM	Early	Early ΔlasR	TNF-α			SCFM	Early	Early ΔlasR	TNF-α
166	114	298	921		Mean:	144.667	105.667	287	854.333
130	104	303	849		Median:	138	104	298	849
138	99	260	793		SD:	18.9033	7.63763	23.516	64.1665
					SEM:	10.9138	4.40959	13.5769	37.0465

## Sheet: Fig 1B
Fig 1B:
SCFM	TNF-α	Early	Early ΔlasR	PA14	PA14 ΔlasR	E.2	E.2 ΔlasR	E.3	E.3 ΔlasR	E.4	E.4 ΔlasR	E.5	E.5 ΔlasR
163	1393.2	163.9	220.3	130	269.6	104	191.2	142	242.4	130	173	43	202
161	1299.2	152.9	222.3	127	266.6	119	180.2	122	267.4	113	216	39	214
162	1377.2	146.9	222.3	127	271.6	134	189.2	134	237.4	152	200	51	218
	SCFM	TNF-α	Early	Early ΔlasR	PA14	PA14 ΔlasR	CF1	CF1 ΔlasR	CF2	CF2 ΔlasR	CF3	CF3 ΔlasR	CF4	CF4 ΔlasR
Mean:	162	1356.53	154.567	221.633	128	269.267	119	186.867	132.667	249.067	131.667	196.333	44.3333	211.333
Median:	162	1377.2	152.9	222.3	127	269.6	119	189.2	134	242.4	130	200	43	214
SD:	1	50.2925	8.62168	1.1547	1.73205	2.51661	15	5.85947	10.0664	16.0728	19.5533	21.7332	6.1101	8.32666
SEM:	0.57735	29.0364	4.97773	0.666667	1	1.45297	8.66025	3.38296	5.81187	9.27961	11.2891	12.5477	3.52767	4.8074

## Sheet: Fig 1C
Fig 1C:
SCFM	TNF-α	Early	Late	E.6	L.6	E.7	L.7
193	1231.4	178.1	325.6	211.9	253.5	192.8	347.4
204	1228.4	163.1	315.6	194.9	230.5	189.8	356.4
194	1193.4	166.1	315.6	196.9	233.5	174.8	366.4
	SCFM	TNF-α	Early	Late	E.6	L.6	E.7	L.7
Mean:	197	1217.73	169.1	318.933	201.233	239.167	185.8	356.733
Median:	194	1228.4	166.1	315.6	196.9	233.5	189.8	356.4
SD:	6.08276	21.1266	7.93725	5.7735	9.29157	12.5033	9.64365	9.50438
SEM:	3.51188	12.1974	4.58258	3.33333	5.36449	7.2188	5.56776	5.48736

## Sheet: Fig 2A
Fig 2A:
SCFM	Early	Early HI	Early ΔlasR	Early ΔlasR HI	TNF-α			SCFM	Early	Early HI	Early ΔlasR	Early ΔlasR HI	TNF-α
113.5	97.2	171.6	143.5	181.5	606.9		Mean:	114.833	94.5333	173.933	144.5	178.833	615.9
114.5	92.2	176.6	149.5	180.5	615.9		Median:	114.5	94.2	173.6	143.5	180.5	615.9
116.5	94.2	173.6	140.5	174.5	624.9		SD:	1.52753	2.51661	2.51661	4.58258	3.78594	9
							SEM:	0.881917	1.45297	1.45297	2.64575	2.18581	5.19615

## Sheet: Fig 2B
Fig 2B:
Early	Early ΔlasR	PA14	PA14 ΔlasR	E.2	E.2 ΔlasR	E.3	E.3 ΔlasR	E.4	E.4 ΔlasR	E.5	E.5 ΔlasR
0.737167	0.560867	0.449867	0.416367	0.809967	0.622567	0.883267	0.615967	0.705067	0.654367	0.924667	0.705067
0.811467	0.667367	0.938367	0.486267	0.798767	0.647267	0.706067	0.678467	0.528767	0.417167	0.829567	0.901967
0.823567	0.473267	0.647167	0.559067	0.411867	0.498967	0.858067	0.442167	0.780167		0.770267	0.929367
0.5948	0.3301	0.8844	0.3521	0.8028	0.6433	0.7911	0.5003	0.5123	0.5054	0.7143	0.5494
0.7219	0.2381	0.8274	0.3271	0.641	0.7707	0.8556	0.4726	0.7894	0.7806	0.5395	0.3653
0.5412	0.2826	0.8564	0.3289	0.6433	0.7862	0.867	0.4451	0.7776	0.6949	0.4768	0.382
	Early	Early ΔlasR	PA14	PA14 ΔlasR	E.2	E.2 ΔlasR	E.3	E.3 ΔlasR	E.4	E.4 ΔlasR	E.5	E.5 ΔlasR
Mean:	0.705017	0.425383	0.767267	0.411633	0.684617	0.6615	0.82685	0.525767	0.682217	0.610487	0.709183	0.63885
Median:	0.729534	0.401683	0.8419	0.384234	0.721033	0.645284	0.856834	0.48645	0.741333	0.654367	0.742284	0.627233
SD:	0.11462	0.169556	0.18424	0.0947251	0.155378	0.105775	0.0670262	0.0984121	0.128935	0.146974	0.171742	0.247717
SEM:	0.0467932	0.0692209	0.0752159	0.0386713	0.0634329	0.0431823	0.0273633	0.0401766	0.0526375	0.0657287	0.0701135	0.10113

## Sheet: Fig 2D
Fig 2D:
Early	Early ΔlasR	PA14	PA14 ΔlasR	E.2	E.2 ΔlasR	E.3	E.3 ΔlasR	E.4	E.4 ΔlasR	E.5	E.5 ΔlasR
0.2139	0.0739	0.3166	0.0123	0.2362	0.0219	0.3274	0.0662	0.2951	0.0518	0.3231	0.0992
0.2298	0.0702	0.3007	0.0138	0.2281	0.0151	0.3138	0.0735	0.2928	0.0584	0.2999	0.0917
0.29595	0.01765	0.18985	0.00815	0.47565	0.03555	0.32245	0.05525	0.31555	0.07835	0.32195	0.14835
0.32405	0.01665	0.21005	0.01005	0.50425	0.02925	0.35715	0.06065	0.30495	0.08445	0.30955	0.15935
	Early	Early ΔlasR	PA14	PA14 ΔlasR	E.2	E.2 ΔlasR	E.3	E.3 ΔlasR	E.4	E.4 ΔlasR	E.5	E.5 ΔlasR
Mean:	0.265925	0.0446	0.2543	0.011075	0.36105	0.02545	0.3302	0.0639	0.3021	0.06825	0.313625	0.12465
Median:	0.262875	0.043925	0.255375	0.011175	0.355925	0.025575	0.324925	0.063425	0.300025	0.068375	0.31575	0.123775
SD:	0.0525726	0.0317351	0.0636294	0.00248546	0.149335	0.00887271	0.0188252	0.00780673	0.0104006	0.0156213	0.0110161	0.0341525
SEM:	0.0262863	0.0158676	0.0318147	0.00124273	0.0746674	0.00443636	0.0094126	0.00390336	0.00520028	0.00781065	0.00550804	0.0170763

## Sheet: Fig 3A
Fig 3A:
PAO1-V	ΔlasA	ΔlasB	ΔaprA	ΔlasA/B	Δtriple	SCFM	TNF-α
122.3	168.4	151.1	196.5	169.3	213.2	165.7	868.5
125.3	164.4	164.1	198.5	166.3	221.2	184.7	829.5
116.3	160.4	167.1	194.5	151.3	204.2	178.7	775.5
	PAO1-V	ΔlasA	ΔlasB	ΔaprA	ΔlasA/B	Δtriple	SCFM	TNF-α
Mean:	121.3	164.4	160.767	196.5	162.3	212.867	176.367	824.5
Median:	122.3	164.4	164.1	196.5	166.3	213.2	178.7	829.5
SD:	4.58258	4	8.5049	2	9.64365	8.5049	9.71253	46.7012
SEM:	2.64575	2.3094	4.91031	1.1547	5.56776	4.91031	5.60753	26.9629

## Sheet: Fig 3B
Fig 3B:
SCFM	Late	Late +lasA	Late +lasB	Late +aprA	Late +T4P	TNF-α
133.2	189.2	162.6	114.7	149.9	143.7	1007
144.2	188.2	154.6	118.7	147.9	144.7	1059
138.2	174.2	146.6	89.7	151.9	140.7	1022
	SCFM	Late	Late +lasA	Late +lasB	Late +aprA	Late +T4P	TNF-α
Mean:	138.533	183.867	154.6	107.7	149.9	143.033	1029.33
Median:	138.2	188.2	154.6	114.7	149.9	143.7	1022
SD:	5.50757	8.3865	8	15.7162	2	2.08167	26.7644
SEM:	3.1798	4.84195	4.6188	9.07377	1.1547	1.20185	15.4524

## Sheet: Fig 3C
Fig 3C:
SCFM	Early	Early ΔlasR	Late	Late +lasB	TNF-α
130.4	80.4	160.4	160.3	64.4	646.6
131.4	86.4	153.4	156.3	64.4	669.6
130.4	85.4	164.4	158.3	61.5	669.6
	SCFM	Early	Early ΔlasR	Late	Late +lasB	TNF-α
Mean:	130.733	84.0667	159.4	158.3	63.4333	661.933
Median:	130.4	85.4	160.4	158.3	64.4	669.6
SD:	0.57735	3.21455	5.56776	2	1.67432	13.2791
SEM:	0.333333	1.85592	3.21455	1.1547	0.966667	7.66667

## Sheet: Fig 3D
Fig 3D:
ICAM	Early	Early ΔlasR	Early HI	Early ΔlasR HI			ICAM	Early	Early ΔlasR	Early HI	Early ΔlasR HI
100	23.4459	76.5051	99.3637	87.5673		Mean:	100	19.4538	87.8212	107.621	116.439
100	14.3417	78.7567	114	99.75		Median:	100	16.5	78.7567	109.5	99.75
	12.4816	79.3441	109.5	162		SD:	0	7.44019	29.9435	7.49685	39.9243
	30.5	64.25				SEM:	0	3.32735	13.3912	4.32831	23.0503
	16.5	140.25
WB.1:									WB.2:
Ladder / ICAM / Early.1 / Early lasR.1 / Early.2 / Early lasR.2 / Early.3 /Early lasR.3 / Early.2 HI / Early lasR.2 HI									Ladder/ ICAM / Early.4/ Early lasR.4 / Early.4 HI / Early lasR.4 HI/ Early.3 / Early lasR.3 / Early.3 HI / Early lasR.3 HI
* .X number designates filtrates from different batches; ICAM-1 digestions for Early.3 for the different blots were done independently on different days, but with filtrates from the same original batch

[truncated: 21 more sheets: Fig 4B, Fig 5B+C, Fig 6B, Fig 6C, Supp Fig S1A, Supp Fig S1B, Supp Fig S1C, Supp Fig S2A, Supp Fig S2B, Supp Fig S2C, Supp Fig S2D, Supp Fig S3A, Supp Fig S3B, Supp Fig S3C, Supp Fig S3D, Supp Fig S4C, Supp Fig S4D, Supp Fig S4E, Supp Fig S4F, Supp Fig S5A …]
